# Supplementary material for: A Proteomic Approach Identified TFEB as a Key Player in the Protective Action of Novel CB2R Bitopic Ligand FD22a against the Deleterious Effects Induced by β-Amyloid in Glial Cells
Source: Cells. 2024 May 19;13(10):875. doi: 10.3390/cells13100875 (PMC11119469; doi:10.3390/cells13100875)
Supplement: Supplementary file 1 [file cells-13-00875-s001.zip]

Archive with 7 entries (6 files):
- Figure S1.pdf
- Table S1.xlsx
- Table S2.xlsx
- __MACOSX/
- __MACOSX/._Figure S1.docx
- __MACOSX/._Table S1.xlsx
- __MACOSX/._Table S2.xlsx
