# Supplementary material for: A Proteomic Approach Identified TFEB as a Key Player in the Protective Action of Novel CB2R Bitopic Ligand FD22a against the Deleterious Effects Induced by β-Amyloid in Glial Cells
Source: Cells. 2024 May 19;13(10):875. doi: 10.3390/cells13100875 (PMC11119469; doi:10.3390/cells13100875)
Supplement: Supplementary file 1 [file cells-13-00875-s001.zip › Table S1.xlsx]

## Sheet: Table S1
Table S1. Master Regulators obtained by IPA analysis of differentially expressed proteins in the comparison FD22a vs Ctrl
Master Regulator	Expr Fold Change	Molecule Type	Participating regulators	Depth	Predicted Activation	Activation z-score	p-value of overlap	Target Molecules in Dataset	Causal network	Target-connected regulators
FKBP1A		enzyme	ABCB1,ANXA7,CEBPB,E2F1,EGFR,ERK,FKBP1A,HSF1,MDM2,MKNK1,MTOR,MTORC1,PRDM1,RICTOR,RPTOR,STAT6,TP53	3	Inhibited	-2.041	4.68e-09	ACTN1,ANXA4,CCT2,CCT5,DDX39A,ENO1,GNB2,HNRNPH3,HNRNPK,HSPA5,HSPA8,HSPD1,IDH1,MYH16,NDUFS3,PDS5B,PPP2CA,PRDX6,PSMD13,SERPINB4,TPM3,UQCRC1,YWHAB,YWHAG	24 (17)	14
PROKR2		G-protein coupled receptor	APP,CDKN1A,ERK,FOS,G Protein I,G protein q,G protein S,HIF1A,HSF1,MAPK3,MED1,MKNK1,NFE2L2,NFKBIA,NR3C1,P38 MAPK,PROKR2,RGS4,SMAD2,SREBF1,SREBF2,TP53	3	Inhibited	-2.4	1.08e-08	ACTN1,ANXA1,ANXA4,CCT2,CCT5,CHAT,DPYSL2,HSPA8,IDH1,MSN,MYH16,NDUFS3,PPP2CA,PRDX6,PSMD13,TPM2,TPM3,UQCRC1,VCP,YWHAG,YWHAZ	21 (22)	17
DUOX2		enzyme	AKT1,APP,CDKN1A,CEBPB,DUOX2,E2F1,FOS,H2AX,HSF1,MAPK3,MED1,MKNK1,NFE2L2,NFKBIA,P38 MAPK,PPARG,RB1,SMAD2,SREBF1,SREBF2,TP53	3	Inhibited	-2.132	2.38e-08	ANXA4,CCT2,CCT5,CHAT,DDX39A,DPYSL2,HNRNPK,HSPA8,IDH1,MSN,MYH16,PDS5B,PPP2CA,PRDX6,PSMD13,TPM2,TPM3,UQCRC1,VCP,YWHAE,YWHAG,YWHAZ	22 (21)	18
INCENP		other	APC (complex),AURKB,GMNN,HSF2,INCENP,PKM,PTTG1,SKP2,TP53	3	Inhibited	-2.84	2.55e-08	ANXA1,ANXA4,CCT2,CCT5,ENO1,HSPA8,HSPD1,IDH1,MYH16,NDUFS3,PPP2CA,PRDX6,TPM3,UQCRC1,VIM	15 (9)	6
PD 150606		chemical - protease inhibitor	ABCB1,Akt,calpain,CEBPB,E2F1,EGFR,ERK,HSF1,IGF1,IL1A,Jnk,MKNK1,P38 MAPK,PD 150606,PPARA,STAT6,TAL1,TP53	3	Inhibited	-3.8	2.61e-08	ACTN1,ANXA1,ANXA4,CCT2,CCT5,CHAT,DDX39A,HNRNPH3,HNRNPK,HSPA8,HSPD1,IDH1,MYH16,NDUFS3,PDS5B,PPP2CA,PRDX6,SERPINB4,TPM3,TUBB4B,UBTF,UQCRC1,VIM,YWHAB,YWHAG	25 (18)	15
CHEK2		kinase	CHEK2,E2F1,E2F3,PKM,RB1,TP53	2	Inhibited	-2.324	3.89e-08	ANXA1,ANXA4,ENO1,HNRNPK,HSPA5,HSPA8,HSPD1,IDH1,MYH16,NDUFS3,PPP2CA,PRDX6,TPM3,UQCRC1,VCP	15 (6)	5
HSPBP1		other	AKT1,ANXA7,APP,CD40,CDKN1A,CTNNB1,EGFR,ERK,FKBP4,FOS,GNAS,HIF1A,HRAS,HSF1,Hsp70,HSPA1A/HSPA1B,HSPA9,HSPBP1,KRAS,MAP2K3,MAPK3,MED1,MKNK1,NFE2L2,P38 MAPK,PGR,SMAD2,STAT6,TP53	3	Inhibited	-2.132	6.43e-08	ACTN1,ANXA1,ANXA4,CCT2,CCT5,CHAT,DPYSL2,GNB2,HNRNPH3,HNRNPK,HSPA5,MSN,MYH16,NDUFS3,PRDX6,PSMD13,TPM2,UQCRC1,VCP,VIM,YWHAG,YWHAZ	22 (29)	25
INK4		group	CDKN2A,CDKN2B,INK4,TP53	2	Inhibited	-2.138	8.87e-08	ANXA1,ANXA4,ENO1,HSPA5,HSPA8,HSPD1,IDH1,MYH16,NDUFS3,PPP2CA,PRDX6,TPM3,UQCRC1,VIM	14 (4)	3
MAPK3		kinase	APP,CDKN1A,ERK,FOS,HIF1A,HSF1,MAPK3,MED1,MKNK1,NFE2L2,NFKBIA,NR3C1,SMAD2,SREBF1,SREBF2,TP53	2	Inhibited	-2.236	9.96e-08	ACTN1,ANXA1,ANXA4,CCT2,CCT5,DPYSL2,HSPA8,IDH1,MSN,MYH16,NDUFS3,PPP2CA,PRDX6,PSMD13,TPM2,TPM3,UQCRC1,VCP,YWHAG,YWHAZ	20 (16)	15
ATM/ATR		group	ATM/ATR,E2F1,TP53	2	Inhibited	-2.138	1.47e-07	ANXA1,ANXA4,HNRNPK,HSPA5,HSPA8,HSPD1,IDH1,MYH16,NDUFS3,PPP2CA,PRDX6,TPM3,UQCRC1,VCP	14 (3)	2
UBE2O		enzyme	Akt,BAP1,CASP1,ERK,Inflammasome (Nalp1b, Asc, Casp1),RNF2,SMAD2,SMAD3,SMAD6,TP53,UBE2O	3	Inhibited	-2.324	1.61e-07	ACTN1,ANXA1,ANXA4,HSPA5,HSPA8,HSPD1,IDH1,MYH16,NDUFS3,PPP2CA,PRDX6,TPM2,TPM3,UQCRC1,VIM	15 (11)	7
PDGFRB		kinase	Akt,AKT1,ERK,ERK1/2,PDGFRB,RAS,SMAD2,SRC,STAT3,TP53	2	Inhibited	-2	2.22e-07	ACTN1,ANXA1,ANXA4,ENO1,HSPA8,HSPD1,IDH1,MYH16,NDUFS3,PPP2CA,PRDX6,TPM2,TPM3,UQCRC1,VCP,VIM	16 (10)	9
CHEK1		kinase	CDKN1A,CHEK1,E2F1,E2F3,EGFR,ERK1/2,P38 MAPK,RB1,SRC,TP53	2	Inhibited	-2	2.55e-07	ANXA1,ANXA4,CCT5,CHAT,ENO1,HNRNPK,HSPA8,HSPD1,IDH1,MSN,MYH16,NDUFS3,PPP2CA,TPM3,UQCRC1,VCP	16 (10)	9
Flt3 dimer		complex	AKT1,CBL,EGFR,FLT1,FLT3,Flt3 dimer,GRB2,HRAS,IGF1R,P38 MAPK,PTEN,RET,STAT5A,TGFB1	3	Inhibited	-2.5	1.05e-06	CCT5,CHAT,GARS1,HSPA8,HSPD1,IDH1,MSN,NDUFS3,PPP2CA,PRDX6,TPM2,TPM3,UQCRC1,VCP,YWHAE,YWHAZ	16 (14)	10
NBR1		other	ABCB1,ATF4,CEBPB,E2F1,EGFR,EIF2A,GATA3,IGF1,IL10,MKNK1,NBR1,NFE2L2,P38 MAPK,PGR,PPARA,TP53	3	Activated	3.4	1.16e-08	ANXA1,ANXA4,CCT5,CHAT,DDX39A,DPYSL2,GARS1,HNRNPK,HSPA5,HSPA8,HSPD1,IDH1,MYH16,NDUFS3,PDS5B,PPP2CA,PRDX6,PSMD13,TPM3,TUBB4B,UBTF,UQCRC1,VIM,YWHAB,YWHAG	25 (16)	15
ASAP1		other	AR,Arf,ARF1,ASAP1,EGF,ERK1/2,NFE2L2,RHOA,TP53	3	Activated	2.183	2.76e-08	ANXA1,ANXA4,ENO1,HNRNPK,HSPA5,HSPA8,HSPD1,MYH16,NDUFS3,PPP2CA,PRDX6,PSMD13,TPM3,UQCRC1,VCP,YWHAB,YWHAE	17 (9)	6
S100A6		transporter	Jnk,S100A6,TP53,zinc	2	Activated	2.138	8e-08	ANXA1,ANXA4,ENO1,HSPA5,HSPA8,HSPD1,IDH1,MYH16,NDUFS3,PPP2CA,PRDX6,TPM3,UQCRC1,VIM	14 (4)	3
TOPBP1		other	E2F1,TOPBP1,TP53	2	Activated	2.138	9.55e-08	ANXA1,ANXA4,HNRNPK,HSPA5,HSPA8,HSPD1,IDH1,MYH16,NDUFS3,PPP2CA,PRDX6,TPM3,UQCRC1,VCP	14 (3)	2
BCL6		transcription regulator	ABCB1,APP,BCL6,CDKN2A,CEBPB,E2F1,EGFR,IGF1,IL4,Jnk,MKNK1,NFE2L2,NFkB (complex),P38 MAPK,PGR,PPARA,RICTOR,SMAD2,SMAD3,STAT6,TP53	3	Activated	3.266	2.11e-07	ANXA4,CCT5,CHAT,DDX39A,DPYSL2,HNRNPH3,HNRNPK,HSPA8,HSPD1,IDH1,MYH16,NDUFS3,PDS5B,PPP2CA,PRDX6,PSMD13,SERPINB4,TPM2,TPM3,UBTF,UQCRC1,VIM,YWHAB,YWHAG	24 (21)	18
© 2000-2022 QIAGEN. All rights reserved.
