# Supplementary material for: A Proteomic Approach Identified TFEB as a Key Player in the Protective Action of Novel CB2R Bitopic Ligand FD22a against the Deleterious Effects Induced by β-Amyloid in Glial Cells
Source: Cells. 2024 May 19;13(10):875. doi: 10.3390/cells13100875 (PMC11119469; doi:10.3390/cells13100875)
Supplement: Supplementary file 1 [file cells-13-00875-s001.zip › Table S2.xlsx]

## Sheet: Table S2
Table S2. Master Regulators obtained by IPA analysis of differentially expressed proteins in the comparison Aβ25-35 vs Ctrl
Master Regulator	Expr Fold Change	Molecule Type	Participating regulators	Depth	Predicted Activation	Activation z-score	p-value of overlap	Target Molecules in Dataset	Causal network	Target-connected regulators
PCGEM1		other	PCGEM1	1	Inhibited	-2	2.48e-08	ACLY,ALDOA,IDH1,SDHA	4 (1)	1
SESN2		enzyme	26s Proteasome,Akt,AMPK,beta-estradiol,CEBPB,E2F1,NFAT5,NFE2L2,PGR,PRKAA2,SESN2	3	Inhibited	-2.111	0.000117	ALDOA,CFL1,DPYSL2,FARSB,GARS1,HNRNPK,IDH1,LMNA,PDS5B,SDHA,UBC	11 (11)	7
RLIM		enzyme	AR,CEBPB,ESR2,LMO4,MYC,PPARG,RLIM,SMAD2,TCF4,TEAD1,TGFB1,transcription factor	3	Activated	2.53	0.000277	ALDOA,CFL1,DPYSL2,FARSB,GARS1,IDH1,LMNA,LMNB1,PDS5B,SDHA	10 (12)	8
DNAJA3		other	ABCB1,Akt,DNAJA3,E2F1,EGFR,mir-21,NFAT5,STAT3,TP53,WBP2	3	Activated	2.111	0.00033	ACLY,ALDOA,CACYBP,CCT5,CFL1,FARSB,HNRNPK,IDH1,PRDX6,SDHA,UBC	11 (10)	7
Integrin		complex	AHR,Akt,CEBPB,Creb,CREB3L2,CTNNB1,E2F1,EGFR,ERK,ERK1/2,HRAS,Integrin,JUN,MAP2K1,Mapk,MAPK1,P38 MAPK,PI3K (complex),RAS,SRC,TGFB1,WBP2	3		-1.291	1.83e-06	ACLY,ALDOA,CCT5,CFL1,DPYSL2,FARSB,GARS1,HNRNPK,IDH1,LMNA,PDS5B,PRDX6,SDHA,SEC24C,UBC	15 (22)	12
CXCL14		cytokine	CXCL14,GABA,NFE2L2	2		-1.89	1.98e-06	ACLY,ALDOA,HNRNPK,IDH1,LMNA,PRDX6,UBC	7 (3)	2
UCHL1		peptidase	26s Proteasome,ABCB1,beta-estradiol,CDKN2A,CEBPB,E2F1,ERN1,Mapk,MDM2,SMAD2,SNCA,TGFB1,TP53,UCHL1	3		0.535	2.19e-06	ACLY,ALDOA,CFL1,DPYSL2,FARSB,GARS1,HNRNPK,IDH1,LMNA,LMNB1,PDS5B,PRDX6,SDHA,UBC	14 (14)	8
RUVBL1		transcription regulator	BMP2,Creb,H2AX,IKBKB,MAPK1,PLG,prostaglandin E2,RUVBL1,TGFB1,TP53	3		-0.577	2.37e-06	ACLY,ALDOA,CCT5,CFL1,DPYSL2,GARS1,IDH1,LMNA,LMNB1,PRDX6,SDHA,UBC	12 (10)	7
C-C chemokine receptor		group	ACKR2,C-C chemokine receptor,CCR2,CCR6,CCR7,CEBPB,FOXO1,FOXO3,HRAS,MTOR,PIK3CA,PIK3CB,PIK3CD,PIK3CG,PTEN,RELA,RORC,SMAD3,TGFB1	3		-0.302	3.02e-06	ACLY,ALDOA,CCT5,CFL1,DPYSL2,GARS1,LMNB1,PDS5B,PRDX6,SDHA,UBC	11 (19)	10
GIP		other	Akt,AMPK,CEBPB,Creb,CREB3L2,D-glucose,ERK1/2,GIP,IKBKB,INS,Insulin,Mapk,MAPK1,NFAT5,P38 MAPK,PI3K (complex),PIK3CG,RAC1,Rsk,SNRK,STK11,WBP2	3		-0.535	3.39e-06	ACLY,ALDOA,CACYBP,CCT5,CFL1,FARSB,HNRNPK,LMNA,LMNB1,PDS5B,PRDX6,SDHA,SEC24C,UBC	14 (22)	14
Cyclin A		group	CEBPB,CTNNB1,Cyclin A,E2F1,PGR,TP53	2		-0.632	4.04e-06	ACLY,ALDOA,DPYSL2,HNRNPK,IDH1,LMNB1,PDS5B,PRDX6,SDHA,UBC	10 (6)	5
CBLB		enzyme	CBLB,EGFR,FOXO3,MAPK1,PTEN,RELA,TGFB1	2		-1.265	7.27e-06	ACLY,CCT5,CFL1,DPYSL2,GARS1,IDH1,LMNA,PRDX6,SDHA,UBC	10 (7)	6
SPINK5		other	A2M,ABCB1,BMP2,Creb,CTSG,ELANE,IKBKB,IL1B,IRS2,KLK14,PLG,PROTEASE,PTEN,RELA,SPINK5,TGFB1,TLR4,trypsin	3		0.905	9.75e-06	ACLY,ALDOA,CCT5,CFL1,DPYSL2,HNRNPK,IDH1,LMNB1,PRDX6,SDHA,UBC	11 (18)	11
SMURF2		enzyme	CEBPB,EGFR,HSF1,MLXIPL,PGR,SIRT1,SMAD2,SMAD3,SMURF2,STAMBP,TGFB1,TGM2,TP53	3		0.832	1.02e-05	ACLY,ALDOA,CCT5,CFL1,DPYSL2,FARSB,GARS1,IDH1,LMNB1,PDS5B,PRDX6,SDHA,UBC	13 (13)	9
PARP16		enzyme	AMPK,ATF4,CEBPB,Creb,EIF2AK3,ERN1,FOXO1,FOXO3,NFE2L2,PARP16,RELA,STK11	3		-1.265	1.14e-05	ACLY,ALDOA,GARS1,IDH1,LMNA,LMNB1,PDS5B,PRDX6,SDHA,UBC	10 (12)	9
ATG7		enzyme	Akt,AMPK,ATG7,CEBPB,E2F1,JUN,mir-21,NFAT5,NFE2L2,PGR,RELA,SREBF2,STAT3,TGFB1	3		0.277	1.15e-05	ACLY,ALDOA,CACYBP,CFL1,DPYSL2,GARS1,HNRNPK,IDH1,LMNA,PDS5B,PRDX6,SDHA,UBC	13 (14)	11
PRKACA		kinase	26s Proteasome,ADORA2A,ALOX5,beta-estradiol,Ca2+,CA9,CEBPB,Creb,CREB3L2,E2F1,EGFR,ETV5,FMR1,FOXO1,Gpcr,GRIN1,HSF1,HSPA5,PPARA,PRKACA,PSEN1,RB1,RELA,SNRK,STK11,TGFB1,TGM2,UCHL5,YAP1	3		-1.069	1.22e-05	ACLY,ALDOA,CACYBP,CCT5,CFL1,DPYSL2,FARSB,HNRNPK,LMNA,LMNB1,PDS5B,PRDX6,SEC24C,UBC	14 (29)	22
TRIB3		kinase	AMPK,CEBPB,MTOR,Notch,RELA,TRIB3,TWIST1	2		0.707	1.32e-05	ACLY,GARS1,IDH1,LMNA,LMNB1,PDS5B,PRDX6,SDHA	8 (7)	7
PLGRKT		other	Creb,IKBKB,MMP9,MTOR,NOTCH1,PLG,PLGRKT,prostaglandin E2,RELA,TGFB1,VEGFA	3		-0.302	1.91e-05	ACLY,ALDOA,CCT5,CFL1,GARS1,IDH1,LMNA,LMNB1,PRDX6,SDHA,UBC	11 (11)	8
SERPINB6		other	A2M,ABCB1,BMP2,Creb,CTSG,EGFR,IKBKB,IRS2,PLAU,PLG,PTEN,SERPINB6,SREBF1,SREBF2,STAT4,TGFB1,trypsin	3		1.508	1.96e-05	ACLY,ALDOA,CCT5,CFL1,DPYSL2,GARS1,HNRNPK,LMNB1,PRDX6,SDHA,UBC	11 (17)	12
© 2000-2022 QIAGEN. All rights reserved.
